# Supplementary material for: In Vivo Analysis of Medial Perforant Path-Evoked Excitation and Inhibition in Dentate Granule Cells
Source: eNeuro. 2025 Dec 9;12(12):ENEURO.0065-25.2025. doi: 10.1523/ENEURO.0065-25.2025 (PMC12697386; doi:10.1523/ENEURO.0065-25.2025)
Supplement: Data 1 — Download Analysis Code, ZIP file. [file eneuro-12-ENEURO.0065-25.2025-s010.zip]

Archive with 48 entries (45 files):
- Imaging/+helpers/
- Imaging/+helpers/APresponsePlot.m
- Imaging/+helpers/APshuffle.m
- Imaging/+helpers/bimodalitycoeff.m
- Imaging/+helpers/calculate_mutual_information_with_delay.m
- Imaging/+helpers/LMM_AP.m
- Imaging/+helpers/mutualinfo.m
- Imaging/+helpers/noiseCorr.m
- Imaging/+helpers/noiseCorrPool.m
- Imaging/+helpers/qtf_response.m
- Imaging/+helpers/rank_mixed_permutation.m
- Imaging/+helpers/resp_fit.m
- Imaging/+helpers/response_acc.m
- Imaging/+helpers/response_fct.m
- Imaging/+helpers/roc_ap.m
- Imaging/+helpers/trajectory_fit.m
- Imaging/figure1_dualColor.m
- Imaging/figure1_singleColor.m
- Imaging/figure2.m
- Imaging/figure3.m
- Imaging/figure4.m
- Imaging/makeFigures.m
- Imaging/ReviewFigure.m
- Patching/+gui/
- Patching/+gui/expression.m
- Patching/+gui/exprplot.m
- Patching/+gui/figit.m
- Patching/+gui/inexplot.m
- Patching/+gui/inexposthoc.m
- Patching/+gui/revit.m
- Patching/+gui/showexpr.m
- Patching/+gui/showit.m
- Patching/+gui/sweepplot.m
- Patching/+helpers/
- Patching/+helpers/abf2load.m
- Patching/+helpers/adinexvalues.m
- Patching/+helpers/inexfit.m
- Patching/+helpers/inexit.m
- Patching/+helpers/inexmeasure.m
- Patching/+helpers/inexpool.m
- Patching/+helpers/inexread.m
- Patching/+helpers/inexsave.m
- Patching/+helpers/loadVclampAbf.m
- Patching/+helpers/pasprop.m
- Patching/GoodnessOFFit.m
- Patching/inexanalysis.m
- Patching/PoolData.m
- Patching/showdata.m
