# Supplementary material for: In Vivo Analysis of Medial Perforant Path-Evoked Excitation and Inhibition in Dentate Granule Cells
Source: eNeuro. 2025 Dec 9;12(12):ENEURO.0065-25.2025. doi: 10.1523/ENEURO.0065-25.2025 (PMC12697386; doi:10.1523/ENEURO.0065-25.2025)
Supplement: Data 1 — Download Analysis Code, ZIP file. [file eneuro-12-ENEURO.0065-25.2025-s010.zip › Patching/+gui/inexplot.m]

function inh = inexplot(inex)

ge = inex.ge;
gi = inex.gi;
gemin = inex.gemin;
vi = inex.vi;
ve = inex.ve;
time = inex.time;


sz = get(0,'screensize');
inh = figure('Name','Excitation Inhibition Iteration','NumberTitle','off','toolbar','figure','position',[1 0.14*sz(4) sz(3) 0.7*sz(4)],'doublebuffer','on');
    
for i = 1:length(ge(:,1))
    subplot(2,4,i+1)
    plot(time,ge(i,:),'color','cyan')
    hold on
    plot(time,gi(i,:),'color','blue')
    grid on
end

subplot(2,4,1)
plot(vi,gemin/max(abs(gemin)))
hold on
plot(vi(1:end-2),diff(gemin,2)/max(abs(diff(gemin,2))),'r')
grid on


end
