# Supplementary material for: In Vivo Analysis of Medial Perforant Path-Evoked Excitation and Inhibition in Dentate Granule Cells
Source: eNeuro. 2025 Dec 9;12(12):ENEURO.0065-25.2025. doi: 10.1523/ENEURO.0065-25.2025 (PMC12697386; doi:10.1523/ENEURO.0065-25.2025)
Supplement: Data 1 — Download Analysis Code, ZIP file. [file eneuro-12-ENEURO.0065-25.2025-s010.zip › Patching/+gui/showit.m]

if exist('inex','var') && isfield(inex,'ge')
    inh = inexplot(inex);
else
    inex = gui.revit(time,stim,vm,bsln,iin,C);
    inh = hui.inexplot(inex);
    sv = questdlg('Save data?','Save','Yes','No','Yes');
    if strcmp(sv,'Yes')
        i = st1;   
        helpers.inexsave
    end
end

uicontrol('style','pushbutton','String','Recalculate','Units','normalized',...
    'Position',[.1 .05 .1 .03],'BackgroundColor',[.8 .8 .8],...
    'callback','delete(inh);clear(''inex'');showit;');
