# Supplementary material for: In Vivo Analysis of Medial Perforant Path-Evoked Excitation and Inhibition in Dentate Granule Cells
Source: eNeuro. 2025 Dec 9;12(12):ENEURO.0065-25.2025. doi: 10.1523/ENEURO.0065-25.2025 (PMC12697386; doi:10.1523/ENEURO.0065-25.2025)
Supplement: Data 1 — Download Analysis Code, ZIP file. [file eneuro-12-ENEURO.0065-25.2025-s010.zip › Patching/+helpers/inexit.m]

function [vm,rec,bsln,gl,ge,gi,gestd,gistd] = inexit(vm,bsln,vi,ve,ofst,iin,C)

dvm = zeros(size(vm(:,:,1))); % derivative of measured voltages

vm = vm + ofst;
bsln = bsln + ofst;
for i = 1 : length(vm(1,:,1))
    dvm(1:end-1,i) = diff(vm(:,i));
end

%%

gl = zeros(size(vm));
for i = 1:4
    if iin(i)~=0
       gl(:,i) = iin(i)/(bsln(1,i)-bsln(1,2));
    else
    p = polyfit(bsln(1,:),iin,1);
    gl(:,iin==0) = p(1);
    end
end


%% Conductance model analysis

ge = zeros(1,length(vm(:,1)));
gi = zeros(1,length(vm(:,1)));
gestd = zeros(1,length(vm(:,1)));
gistd = zeros(1,length(vm(:,1)));


a = zeros(1,4);
b = zeros(1,4);
s = zeros(2,6);

for j = 1 : length(vm(:,1))
    for i = 1 : length(vm(1,:))
        a(i) = -(vm(j,i)-ve)/(vm(j,i)-vi);
        b(i) = (iin(i) - C*dvm(j,i) - gl(j,i)*(vm(j,i)-bsln(j,iin==0)))/(vm(j,i)-vi);   
    end
    
    k = 1;
    kk = 1;
    for i = 1: 0.5*length(vm(1,:))*(length(vm(1,:))-1)
        
        s(1,i) = (b(k+kk)-b(k))/(a(k)-a(k+kk));
        s(2,i) = a(k)*s(1,i)+b(k);
        
        k = k + 1;
        if k+kk-1 == length(vm(1,:))
            k = 1;
            kk = kk + 1;
        end
    end
    
    ge(j) = mean(s(1,:),2); 
    gi(j) = mean(s(2,:),2);
    
    gestd(j) = std(s(1,:),1,2);
    gistd(j) = std(s(2,:),1,2);

end

%% reconstruction of traces

rec = zeros(size(vm));

for j = 1 : length(vm(:,1))
    for i = 1 : length(vm(1,:))
         rec(j,i) = (iin(i) - C*dvm(j,i) + ge(j)*ve + gi(j)*vi  +  gl(j,i)*bsln(j,iin==0))/(ge(j) + gi(j) + gl(j,i));
    end
end
