# Supplementary material for: In Vivo Analysis of Medial Perforant Path-Evoked Excitation and Inhibition in Dentate Granule Cells
Source: eNeuro. 2025 Dec 9;12(12):ENEURO.0065-25.2025. doi: 10.1523/ENEURO.0065-25.2025 (PMC12697386; doi:10.1523/ENEURO.0065-25.2025)
Supplement: Data 1 — Download Analysis Code, ZIP file. [file eneuro-12-ENEURO.0065-25.2025-s010.zip › Patching/+helpers/inexsave.m]

save([pathname files{i}(1:end-3) 'mat'],...
            'time',...
            'stim',...
            'prot',...
            'vm',...
            'rec',...
            'bsln',...
            'gl',...
            'ge',...
            'gi',...
            'gestd',...
            'gistd',...
            'vm',...
            'vi',...
            've',...
            'C',...
            'iin',...
            'ljp',...
            'sat',...
            'maxge',...
            'maxgi',...
            'onge',...
            'ongi',...
            'tauge',...
            'taugi',...
            'lout',...
            'expr',...
            'inex',...
            'Ra')
fprintf('Data saved under \n %s%s \n',pathname,[files{i}(1:end-3) 'mat'])
