# Supplementary material for: In Vivo Analysis of Medial Perforant Path-Evoked Excitation and Inhibition in Dentate Granule Cells
Source: eNeuro. 2025 Dec 9;12(12):ENEURO.0065-25.2025. doi: 10.1523/ENEURO.0065-25.2025 (PMC12697386; doi:10.1523/ENEURO.0065-25.2025)
Supplement: Data 1 — Download Analysis Code, ZIP file. [file eneuro-12-ENEURO.0065-25.2025-s010.zip › Patching/+helpers/loadVclampAbf.m]

function [time, dt, data_i, data_v, cell_name] = loadVclampAbf(filename, ~)

% loadVclampAbf - Load I and V traces from an ABF file.
%
% Usage:
% [time, dt, data_i, data_v, cell_name] = loadVclampAbf(filename, props)
%
% Parameters:
%   filename: Full path to filename.
%   props: A structure with any optional properties.
%		
% Returns:
%   time: Time vector for measurements [ms],
%   dt: Time step [ms],
%   data_i: Current traces (assumed [nA]),
%   data_v: Voltage traces (assumed [mV]),
%   cell_name: Extracted from the file name part of the path.
%
% Description:
%   If filename is wrong or not specified, a dialog will pop up to choose
% file. ABF2 files are not fully supported (see abf2load.m). Time is
% assumed to be in s and converted to ms.
%
% Example:
% >> [time, dt, data_i, data_v, cell_name] = ...
%    loadVclampAbf('data-dir/cell-A.abf')
% >> plotVclampStack(time, data_i, data_v, cell_name);
%
% See also: abf2load, plotVclampAbf, plotVclampStack
%
% $Id: loadVclampAbf.m 172 2010-10-06 00:38:29Z cengiz $
%
% Author: Cengiz Gunay <cgunay@emory.edu>, 2009/12/17

% TODO: make this an object

  % extract cell name from file
  [pathstr, cell_name, ext] = fileparts(filename);
  
  % open given file
  fid = fopen(filename);
  
  % if fails, bring up user interface (UI)
  if (fid < 0) 
    disp([ 'Cannot open ABF file "' filename '".' ]);

    curdir = cd;
    cd(pathstr);
    [filename, pathstr] = ...
        uigetfile( ...
          {'*.abf', 'Axon Files (*.abf)'; ...
           '*.*',   'All Files (*.*)'}, ...
          'Pick a file');
    cd(curdir);
    
    filename = [ pathstr filesep filename ];
    
    % try opening again
    fid = fopen(filename);
  
  end

  % open and close to check existence
  fclose(fid);

  % extract cell name from file
  [pathstr, cell_name, ext] = fileparts(filename);

  % read ABF file
  [data, dt, info] = helpers.abf2load(filename);  

  % convert time to ms
  % TODO: read time units from metadata
  dt = dt / 1e3;

  % contruct time array
  time = (0:(info.dataPtsPerChan-1))'*dt;
  
  % separate current and voltage
  % TODO: 
  % - read units from metadata and convert to target units
  % - create a voltage_clamp object to store this info (subclass of trace)

  % - ookup the correct V and I channels
  chan_mv = strmatch('mV', info.recChUnits);
  chan_v = strmatch(' V', info.recChUnits);
  chan_mv = cat(1,chan_mv,chan_v);
  
  if ~isempty(chan_v)
     data(:,chan_v,:) = data(:,chan_v,:) * 1e3; % in mV
  end
  
  % try current units nA and pA
  chan_i = strmatch('nA', info.recChUnits);
  chan_pi = strmatch('pA', info.recChUnits);
  chan_i = cat(1,chan_i,chan_pi);
   
  if ~isempty(chan_pi)
    data(:,chan_pi,:) = data(:,chan_pi,:) * 1e-3;
  end
  
  data_v = squeeze(data(:, chan_mv, :)); % always in mV
  data_i = squeeze(data(:, chan_i, :)); % always in nA
